# Supplementary material for: Association of serum uric acid with prognosis in patients with myocardial infarction: an update systematic review and meta-analysis
Source: BMC Cardiovasc Disord. 2023 Oct 17;23:512. doi: 10.1186/s12872-023-03523-1 (PMC10583382; doi:10.1186/s12872-023-03523-1)
Supplement: Supplementary file 1 — Additional file 1: Figure SA. Funnel plot of publication bias for short-term adverse effects. Note: The Egger test p-value was 0.053. We adjusted for this using the trim and fill method and the results showed that, after adjustment, the Egger test p-value was 0.055.There was only a weak change, suggesting that the results of the meta-analysis on short-term mortality were robust. Figure SB. Funnel plot of publication bias for MACE.Note: The p-value for the Egger's test was 0.079, indicating that our results for the MACE meta-analysis were reliable and robust. Figure SC. Funnel plot of publication bias for other cardiovascular adverse outcomes. Note: The Egger test p-value was 0.0501. We adjusted for this using the trim and fill method and the results showed that, after adjustment, the Egger test p-value was 0.0512. There was only a weak change, suggesting that the results of meta-analysis on other cardiovascular adverse outcome were robust. Figure SD.Funnel plot of publication bias for long-term adverse effects. Note:The p-value for the Egger's test was 0.059, indicating that our results for the MACE meta-analysis were reliable and robust. S1 Table 1. Mesh Term & Entry Term. S1 Table 2. Scopus Serach Strategy. S1 Table 3. Cochrane Serach Strategy. S1 Table 4. MEDLINE Serach Strategy. S1 Table 5. Embase Serach Strategy. S1 Table 6. Global Health Serach Strategy. S2 Table 1. Data extraction form. S2 Table 2. Abbreviation. S3 Table 1. Article exlude reason. S4 Table 1. Characteristics of all literature included in this study and the outcome variables included. [file 12872_2023_3523_MOESM1_ESM.zip › Supplementary Information 1.xls]

## Sheet: Overall
Table	Content
S1 Table 1	Mesh Term & Entry Term
S1 Table 2	Scopus Serach Strategy
S1 Table 3	Cochrane Serach Strategy
S1 Table 4	MEDLINE Serach Strategy
S1 Table 5	Embase Serach Strategy
S1 Table 6	Global Health Serach Strategy

## Sheet: S1 Table1
S1 Table 1
Mesh Term	Acid, Uric	Infarction, Myocardial	Prognoses
Entry Term	2,6,8-Trihydroxypurine	Infarctions, Myocardial	Prognostic Factors
	Trioxopurine	Myocardial Infarctions	Prognostic Factor
	Potassium Urate	Cardiovascular Stroke	Factor, Prognostic
	Urate, Potassium	Cardiovascular Strokes	Factors, Prognostic
	Urate	Stroke, Cardiovascular
	Ammonium Acid Urate	Strokes, Cardiovascular
	Acid Urate, Ammonium	Myocardial Infarct
	Urate, Ammonium Acid	Infarct, Myocardial
	Sodium Urate Monohydrate	Infarcts, Myocardial
	Monohydrate, Sodium Urate	Myocardial Infarcts
	Urate Monohydrate, Sodium	Heart Attack
	Monosodium Urate Monohydrate	Heart Attacks
	Monohydrate, Monosodium Urate
	Urate Monohydrate, Monosodium
	Sodium Acid Urate Monohydrate
	Sodium Urate
	Urate, Sodium
	Monosodium Urate
	Urate, Monosodium
	Sodium Acid Urate
	Acid Urate, Sodium
	Urate, Sodium Acid

## Sheet: S1 Table2
( TITLE-ABS-KEY ( ( uric AND acid ) OR ( potassium AND urate ) OR urate OR trioxopurine ) ) AND ( TITLE-ABS-KEY ( ( heart AND attack ) OR ( myocardial AND infarction ) OR ( cardiovascular AND stroke ) OR ( myocardial AND infarct ) ) ) AND ( TITLE-ABS-KEY ( prognosis OR prognoses OR ( prognostic AND factor ) ) ) AND ( LIMIT-TO ( DOCTYPE , "ar" ) ) AND ( LIMIT-TO ( LANGUAGE , "English" ) )

## Sheet: S1 Table3
Date Run:	27/03/2023 04:19:12
ID	Search	Results
#1	MeSH descriptor: [Uric Acid] explode all trees	1396
#2	MeSH descriptor: [Myocardial Infarction] explode all trees	13813
#3	MeSH descriptor: [Prognosis] explode all trees	193305
#4	#1 AND #2 AND #3	8

## Sheet: S1 Table4
Ovid MEDLINE(R) and Epub Ahead of Print, In-Process, In-Data-Review & Other Non-Indexed Citations and Daily <1946 to March 24, 2023>
	Search	Results
1	Uric Acid.mp. or exp Uric Acid/	44990
2	Heart attack.mp. or exp Myocardial Infarction/	195353
3	Prognosis.mp. or exp Prognosis/	2181942
4	1 and 2 and 3	115
5	limit 4 to english language	99

## Sheet: S1 Table5
Embase Classic+Embase <1947 to 2023 March 24>
	Search	Results
1	Uric Acid.mp. or exp Uric Acid/	77184
2	Heart attack.mp. or exp Myocardial Infarction/	470789
3	Prognosis.mp. or exp Prognosis/	1241134
4	1 and 2 and 3	286
5	limit 4 to english language	271

## Sheet: S1 Table6
Ovid Emcare <1995 to 2023 Week 11>
Global Health <1973 to 2023 Week 12>
	Search	Results
1	Uric Acid.mp. or exp Uric Acid/	17472
2	Heart attack.mp. or exp Myocardial Infarction/	87611
3	Prognosis.mp. or exp Prognosis/	235902
4	1 and 2 and 3	37
5	limit 4 to english language	30
