# Supplementary material for: Association of serum uric acid with prognosis in patients with myocardial infarction: an update systematic review and meta-analysis
Source: BMC Cardiovasc Disord. 2023 Oct 17;23:512. doi: 10.1186/s12872-023-03523-1 (PMC10583382; doi:10.1186/s12872-023-03523-1)
Supplement: Supplementary file 1 — Additional file 1: Figure SA. Funnel plot of publication bias for short-term adverse effects. Note: The Egger test p-value was 0.053. We adjusted for this using the trim and fill method and the results showed that, after adjustment, the Egger test p-value was 0.055.There was only a weak change, suggesting that the results of the meta-analysis on short-term mortality were robust. Figure SB. Funnel plot of publication bias for MACE.Note: The p-value for the Egger's test was 0.079, indicating that our results for the MACE meta-analysis were reliable and robust. Figure SC. Funnel plot of publication bias for other cardiovascular adverse outcomes. Note: The Egger test p-value was 0.0501. We adjusted for this using the trim and fill method and the results showed that, after adjustment, the Egger test p-value was 0.0512. There was only a weak change, suggesting that the results of meta-analysis on other cardiovascular adverse outcome were robust. Figure SD.Funnel plot of publication bias for long-term adverse effects. Note:The p-value for the Egger's test was 0.059, indicating that our results for the MACE meta-analysis were reliable and robust. S1 Table 1. Mesh Term & Entry Term. S1 Table 2. Scopus Serach Strategy. S1 Table 3. Cochrane Serach Strategy. S1 Table 4. MEDLINE Serach Strategy. S1 Table 5. Embase Serach Strategy. S1 Table 6. Global Health Serach Strategy. S2 Table 1. Data extraction form. S2 Table 2. Abbreviation. S3 Table 1. Article exlude reason. S4 Table 1. Characteristics of all literature included in this study and the outcome variables included. [file 12872_2023_3523_MOESM1_ESM.zip › Supplementary Information 2.xls]

## Sheet: Overall
Table	Content
S2 Table 1	Data extraction form
S2 Table 2	Abbreviation

## Sheet: S2 Table1
Author	YoP	Year	Location	Study Type	Participant	N	ORcd	lcicd	ucicd	P-CD	CDa	CDb	CDc	CDd	ORmace	lcimace	ucimace	P-MACE	MACEa	MACEb	MACEc	MACEd	P-stroke	Strokea	Strokeb	Strokec	Stroked	P-TVR	TVRa	TVRb	TVRc	TVRd	P-MI	MIa	MIb	MIc	MId	P-VA	VAa	VAb	VAc	VAd	P-CS	CSa	CSb	CSc	CSd	P-HF	HFa
Kojima	2005	2002	Japan	Cohort	AMI	1124	6.357	2.496	17.115	0.0001					2.83	1.521	5.267	0.001
Car	2009	1996-2001	Croatia	Cohort	AMI	621
Lazzeri	2010	2008	Italy	Cohort	STEMI	466
Kowalczyk	2010	2000-2007	Poland	Cohort	AMI+IRF	1015												0.001	68	284	65	598	0.47	2	350	2	661						0.26	6	346	5	658
Basar	2011	2010-2011	Turkey	Cohort	STEMI	190												0.01	5	40	8	132
Bae	2011	2005-2008	South Korea	Cohort	AMI	850
Krishnan	2012	1974-1979	USA	Cohort	AMI	4352
Kaya	2012	2003-2009	Turkey	Cohort	STEMI	2568									1.64	1.05	2.56	0.001	99	507	121	1522	0.004	7	599	8	1635	0.004	27	569	71	1572	0.009	25	581	35	1608	0.001	47	559	61	1582						0.001	76
Omidvar	2012	-	Iran	Cohort	STEMI	184
Lazaros	2013	2009-2011	Greece	Cohort	AMI	375
Wildi	2013	2006-2009	Switzerland	Cohort	AMI	829
Levantesi	2013	2001	Italy	Cohort	AMI	10840
Akgul	2014	2010-2012	Turkey	Cohort	STEMI	464				0.001	18	125	5	286				0.003	24	119	22	269	0.22	2	141	1	290	0.6	7	136	18	273	0.6	7	136	15	276						0.001	20	123	7	284	0.001	30
Lazzeri	2015	2006-2013	Italy	Cohort	STEMI	1505
VonLueder	2015	-	Norway	Cohort	AMI	28771	1.47	1.17	1.83	0.0032
Lazzeri	2015	2006-2013	Italy	Cohort	STEMI	1505
Mora-Ramírez	2017	2006-2012	Mexico	Cohort	STEMI	795												0.1	26	-286	29	475	0.6	1	290	4	500						0.4	2	289	7	497						0.08	13	-283	11	3.6	0.4	4
Wang	2017	2010-2013	China	Cohort	STEMI	701									1.61	1.04	2.1	0.021
Li	2018	2013-2015	China	Cohort	AMI	673												0.002	53	115	101	404																										0.035	25
Ahmad	2019	1988-1994	USA	Cohort	SMI	6323	1.96	1.09	3.53	0.02
Kuźma	2020	2017-2018	Poland	Cohort	NSTEMI	549
Tian	2021	2006-2012	China	Cohort	AMI	85503
Mandurino-Mirizzi	2021	2006-2017	Italy	Cohort	STEMI	2369
Hromadka	2021	2006-2018	Czech Republic	Cohort	AMI	5196
Hromadka	2021	2006-2018	Czech Republic	Cohort	AMI	5196
Ma	2021	2015-2019	China	Cohort	STEMI	23460
Kalkan	2022	2015-2020	Turkey	Cohort	STEMI	5112
Kim	2022	2004-2009	South Korea	Cohort	AMI	10719
Liang	2023	2014-2017	China	Cohort	STEMI	1653
Bhaskar	2016	2013-2014	India	Cohort	AMI	100																																	5	42	2	51							30
Tang	2022	2013-2015	China	Cohort	STEMI	1448
Tang	2022	2013-2018	China	Cohort	STEMI	1448
Nakahashi	2022	2013-2014	Japan	Cohort	AMI	1695
Maliawan	2017	2016-2017	Indonesia	Cohort	AMI	87									1.875	1.026	3.428	0.041
Mandurino-Mirizzi	2021	2006-2017	Italy	Cohort	STEMI	2433																																										0.001	122
Liu	2017	2006-2012	Taiwan	Cohort	STEMI	951
Moon	2014	2007-2013	South Korea	Cohort	STEMI	496
Hajizadeh	2016	2012-2014	Iran	Cohort	STEMI	680
Dyrbus	2021	2006-2016	Poland	Cohort	AMI	2824																	0.47	13	692	8	2111	0.63	10	695	30	2089	0.37	10	695	21	2098						0.0001	34	671	29	2090
Dyrbus	2021	2006-2016	Poland	Cohort	AMI	2824
Dyrbus	2021	2006-2016	Poland	Cohort	AMI	2824
Çanga	2019	2010-2015	Turkey	Cohort	NSTEMI	697
Ranjith	2016	2006-2014	South Africa	Cohort	AMI	2683
Chen	2012	2005-2010	China	Cohort	STEMI	502																	0.001	5	114	0	389											0.113	12	106	25	358	0.019	14	105	21	362	0.001	57
* Abbreviation:CD Cardiac Death; CHD-M Coronary heart disease death; CI Coronary incidence; CS Cardiogenic shock; HF Heart Failure; HUA Hyperuricemia; IRF Impaired renal function; LTAE Long-term adverse events; MACE Major adverse cardiac events; MB Major bleeding; MI Myocardial infarction; N Number of Participants; NU Normouricemia; RF Renal failure; STAE Short-term adverse events; STEMI ST eleva…
[truncated: 105 more columns]

## Sheet: S2 Table2
ACM	All-cause mortality
AF	Atrial fibrillation
AKI	Acute kidney injury
AMI	Acute myocardial infarction		Serum UA level ≥ 420 μmol/L (7.0 mg/dL) in males and ≥ 357 μmol/L (6.0 mg/dL) in females
CABRTP	Complete atrioventricular block requiring transient pacemaker
CD	Cardiac Death
CHD-M	Coronary heart disease death
CI	Coronary incidence
CS	Cardiogenic shock
HF	Heart Failure
HUA	Hyperuricemia
IRF	Impaired renal function
LTAE	Long-term adverse events
MACE	Major adverse cardiac events
MB	Major bleeding
MI	Myocardial infarction
N	Number of Participants
NU	Normouricemia
RF	Renal failure
STAE	Short-term adverse events
STEMI	ST elevation myocardial infarction
STM	Short-term mortality
TVR	Target vessel revascularization
VA	Ventricular arrhythmias
YoF	Year of Publication
AP	Angina pectoris
SMI	Slient myocardial infarction
NSTEMI	Non-ST elevation myocardial infarction
