# Supplementary material for: Association of serum uric acid with prognosis in patients with myocardial infarction: an update systematic review and meta-analysis
Source: BMC Cardiovasc Disord. 2023 Oct 17;23:512. doi: 10.1186/s12872-023-03523-1 (PMC10583382; doi:10.1186/s12872-023-03523-1)
Supplement: Supplementary file 1 — Additional file 1: Figure SA. Funnel plot of publication bias for short-term adverse effects. Note: The Egger test p-value was 0.053. We adjusted for this using the trim and fill method and the results showed that, after adjustment, the Egger test p-value was 0.055.There was only a weak change, suggesting that the results of the meta-analysis on short-term mortality were robust. Figure SB. Funnel plot of publication bias for MACE.Note: The p-value for the Egger's test was 0.079, indicating that our results for the MACE meta-analysis were reliable and robust. Figure SC. Funnel plot of publication bias for other cardiovascular adverse outcomes. Note: The Egger test p-value was 0.0501. We adjusted for this using the trim and fill method and the results showed that, after adjustment, the Egger test p-value was 0.0512. There was only a weak change, suggesting that the results of meta-analysis on other cardiovascular adverse outcome were robust. Figure SD.Funnel plot of publication bias for long-term adverse effects. Note:The p-value for the Egger's test was 0.059, indicating that our results for the MACE meta-analysis were reliable and robust. S1 Table 1. Mesh Term & Entry Term. S1 Table 2. Scopus Serach Strategy. S1 Table 3. Cochrane Serach Strategy. S1 Table 4. MEDLINE Serach Strategy. S1 Table 5. Embase Serach Strategy. S1 Table 6. Global Health Serach Strategy. S2 Table 1. Data extraction form. S2 Table 2. Abbreviation. S3 Table 1. Article exlude reason. S4 Table 1. Characteristics of all literature included in this study and the outcome variables included. [file 12872_2023_3523_MOESM1_ESM.zip › Supplementary Information 3.xls]

## Sheet: S3 Table1
S3 Table 1. Article exlude reason
No.	Excluded Articles	Reasons for Exclusion
1	One-year survival cohort of patients with reduced ejection fraction heart failure in Iranian population: A single center study	Participants did not suffer from myocardial infarction
2	The relationship between neutrophil to lymphocyte ratio, platelet to lymphocyte ratio and thrombolysis in myocardial infarction risk score in patients with ST elevation acute myocardial infarction before primary coronary intervention	Failure to extract valid data
3	Body mass and atherogenic dyslipidemia as major determinants of blood levels of B-type natriuretic peptides in arab subjects with acute coronary syndromes	No corresponding prognostic data provided
4	Serum uric acid and outcomes in patients with chronic heart failure through the whole spectrum of ejection fraction phenotypes: Analysis of the ESC-EORP Heart Failure Long-Term (HF LT) Registry	Participants did not suffer from myocardial infarction
5	Association between serum uric acid and carotid disease in patients with atherosclerotic acute ischemic stroke	Participants did not suffer from myocardial infarction
6	Serum uric acid is associated with cardiovascular events in patients with coronary artery disease	Failure to extract valid data
7	High serum uric acid levels as a marker of poor cardiovascular outcome and high mortality	Failure to extract valid data
8	Is serum uric acid a pretty accurate prognostic predictor of ST elevated acute coronary syndrome	Non-original article
9	A relation of serum homocysteine and uric acid in bosnian diabetic patients with acute myocardial infarction	No corresponding prognostic data provided
10	Serum Uric Acid Revealed a U-Shaped Relationship With All-Cause Mortality and Cardiovascular Mortality in High Atherosclerosis Risk Patients: The ASSURE Study	Participants did not suffer from myocardial infarction
11	Uric acid levels for the prediction of prognosis in patients with acute ST elevation myocardial infarction: A new potential biomarker	Non-original article
12	Predictive Value of Admission Platelet Volume Indices for In-hospital Major Adverse Cardiovascular Events in Acute ST-Segment Elevation Myocardial Infarction	Serum uric acid not studied
13	Impact of admission serum acid uric levels on in-hospital outcomes in patients with acute coronary syndrome	Participants did not suffer from myocardial infarction
14	Effect of Asymptomatic Hyperuricemia on Mortality of Elderly Patients After Elective Percutaneous Coronary Intervention	Failure to extract valid data
15	Association between baseline serum uric acid and development of LDL-C level in patients with first acute myocardial infarction	No corresponding prognostic data provided
16	Neutrophils to high-density lipoprotein cholesterol ratio as a new prognostic marker in patients with ST-segment elevation myocardial infarction undergoing primary percutaneous coronary intervention: a retrospective study	Serum uric acid not studied
17	Serum uric acid and other short-term predictors of electrocardiographic alterations in the Brisighella Heart Study cohort	No corresponding prognostic data provided		`
18	The prognostic impact of uric acid in acute heart failure according to coexistence of diabetes mellitus	Participants did not suffer from myocardial infarction
19	Elevated serum uric acid concentration at discharge confers additive prognostic value in elderly patients with acute heart failure	Participants did not suffer from myocardial infarction
20	Study of serum uric acid levels in acute myocardial infarction	The Full Article is not available
21	Study of Serum Uric Acid Levels in Acute Myocardial InfarctionPatients	The Full Article is not available
22	Exploration into Uric and Cardiovascular Disease: Uric Acid Right for heArt Health (URRAH) Project, A Study Protocol for a Retrospective Observational Study	No corresponding prognostic data provided
23	Serum uric acid levels and heart failure in acute myocardial infarction	Non-original article
24	Uric acid levels in patients with acute myocardial infarction	No corresponding prognostic data provided
25	Correlation of higher serum uric acid and severity of congestive heart failure in myocardial infarction: Prospective study	The Full Article is not available		.
26	Evaluation of independent prognostic importance of hyperuricemia in hospital death after acute myocardial infarction	The Full Article is not available
27	The ratio of serum lactate dehydrogenase and total bilirubin associates with the prognosis of acute myocardial infarction undergoing percutaneous coronary intervention	The Full Article is not available
28	Is hyperuricosuria in stone patients predictive of myocardial infarction risk	No corresponding prognostic data provided
29	Determinants and prognosis of spontaneous coronary reperfusion in stsegment elevation myocardial infarction	Serum uric acid not studied
30	Is serum uric acid a pretty accurate prognostic predictor of ST elevated acute coronary syndrome?	Non-original article
31	Serum uric acid in patients with ST-segment elevation myocardial infarction: An innocent bystander or leading actor?	Articles in the Review category
32	Serum uric acid may modulate the inflammatory response after primary percutaneous coronary intervention in patients with ST-elevation myocardial infarction	No corresponding prognostic data provided
33	Prognostic Significance of Uric Acid in Patients with Obstructive and Nonobstructive Coronary Artery Disease Undergoing D-SPECT	Participants did not suffer from myocardial infarction
34	Estimated glomerular filtration rate as one of the main predictors of in-hospital mortality in Egyptian patients with ST elevation myocardial infarction: a two-year retrospective study	Serum uric acid not studied
35	Uric acid as a biomarker in acute myocardial infarction	The Full Article is not available
36	High triglyceride–glucose index is associated with poor prognosis in patients with acute ST-elevation myocardial infarction after percutaneous coronary intervention	Serum uric acid not studied
37	Soluble urokinase plasminogen activator receptor in one-year prediction of major adverse cardiac events in patients after first myocardial infarction treated with primary percutaneous coronary intervention	Failure to extract valid data
38	Soluble ST2 for Prediction of Clinical Outcomes in Patients with ST-Segment Elevation Myocardial Infarction Receiving Primary PCI	Serum uric acid not studied
39	A Study of the Serum Uric Acid Level as Prognostic Indicator in Acute Myocardial Infarction	No corresponding prognostic data provided
40	Serum uric acid and mortality form cardiovascular disease: EPOCH-JAPAN study	Serum uric acid not studied
41	Serum Uric Acid and Risk of Cardiovascular Mortality: A Prospective Long-Term Study of 83 683 Austrian Men	Serum uric acid not studied
42	Prognostic significance of serum uric acid in acute myocardial infarction	Failure to extract valid data
43	Uric acid: A novel prognostic marker for cardiovascular disease	Articles in the Review category
44	Risk factors and in-hospital outcome of acute ST segment elevation myocardial infarction in young Bangladeshi adults	Failure to extract valid data
45	Age-related differences in glucose abnormalities in women with ST-elevation myocardial infarction submitted to percutaneous coronary intervention	Serum uric acid not studied
46	Hyperglycemia, acute insulin resistance, and renal dysfunction in the early phase of ST-elevation myocardial infarction without previously known diabetes: impact on long-term prognosis	Serum uric acid not studied
47	The influence of renal function on the prognostic value of Nt-pro brain natriuretic peptide in St-elevation myocardial infarction	Serum uric acid not studied
48	ST-elevation myocardial infarction with preserved ejection fraction: The impact of worsening renal failure	No corresponding prognostic data provided
49	Markers of Autolysis in Acute ST Elevation Myocardial Infarction – A Comparative Analysis	No corresponding prognostic data provided
50	High serum uric acid levels may increase mortality and major adverse cardiovascular events in patients with acute myocardial infarction	Articles in the Review category
51	Plasma VWF: Ag levels predict long-term clinical outcomes in patients with acute myocardial infarction	Serum uric acid not studied
52	Effect of Uric Acid on Long-term Prognosis of Patients with Acute ST Segmental Elevation Myocardial Infarction after PCI	The Full Article is not available
53	Value of blood adipose tissue hormones concentration - Adiponectin, resistin and leptin in the prediction of major adverse cardiac events (MACE) in 1-year follow-up after primary percutaneous coronary intervention in ST-segment elevation acute myocardial	The Full Article is not available
54	Evaluation of different serum uric acid levels on the prognosis of patients with ST-segment elevation myocardial infarction after emergency percutaneous coronary intervention	The Full Article is not available
55	The Importance of Serum Uric Acid Levels and Killip Classification in Predicting Prognosis of Acute Myocardial Infarction	No corresponding prognostic data provided
